# Supplementary material for: Ginsenoside Rg2 Promotes the Proliferation and Stemness Maintenance of Porcine Mesenchymal Stem Cells through Autophagy Induction
Source: Foods. 2023 Mar 2;12(5):1075. doi: 10.3390/foods12051075 (PMC10000966; doi:10.3390/foods12051075)
Supplement: Supplementary file 1 [file foods-12-01075-s001.zip]

Archive with 1 entries (1 files):
- foods-2172057-supplementary.pdf
